# Supplementary material for: A Rapid Culture Method for the Detection of Campylobacter from Water Environments
Source: Int J Environ Res Public Health. 2021 Jun 5;18(11):6098. doi: 10.3390/ijerph18116098 (PMC8200967; doi:10.3390/ijerph18116098)
Supplement: Supplementary file 1 [file ijerph-18-06098-s001.zip]

Archive with 1 entries (1 files):
- ijerph-1244455-supplementary.pdf
